# Supplementary material for: Using relative handgrip strength to identify children at risk of sarcopenic obesity
Source: PLoS One. 2017 May 23;12(5):e0177006. doi: 10.1371/journal.pone.0177006 (PMC5441624; doi:10.1371/journal.pone.0177006)
Supplement: S1 Dataset — (XLSX) [file pone.0177006.s001.xlsx]

## Sheet: Supplementary Table 1
City	Sex	Age	Height (m)	Weight (kg)	BMI (kg/m2)	SMM (kg)	MFR	BFM (kg)	Max. Handgrip Strength (kg)	Handgrip Right (kg)	Handgrip Left (kg)	Dominance	Grip-to-BMI (kg/kg/m2)
Plzeň	girls	4	1.09	18.1	15.2	7.3	2.99	2.44	10.3	10.3	9	Right	0.6776
Zlín	girls	4	1.09	17.3	14.5	7.6	5.78	1.31	9.7	9.7	7.9	Right	0.669
Brno	boys	4	1.08	16.4	14.1	6.5	3.07	2.12	9.1	9.1	7.1	Right	0.6454
Praha	girls	4	1.07	18.1	15.8	6.8	2.12	3.2	9.9	9.9	6.2	Right	0.6266
Brno	boys	4	1.13	21.3	16.7	8.2	1.95	4.2	9.8	9.8	9.7	Right	0.5868
Zlín	boys	4	1.08	20.4	17.5	8.5	2.64	3.22	10.01	10.01	7.7	Right	0.572
Praha	girls	4	1.15	19.8	14.9	8	2.69	2.97	8.4	8.4	5.5	Right	0.5638
Zlín	boys	4	1.08	18.9	16.2	7.5	2.43	3.08	9.1	9.1	7.1	Right	0.5617
Praha	boys	4	1.11	19.1	15.5	8.3	4.39	1.89	8.7	8.7	8	Right	0.5613
Zlín	girls	4	1.04	14.9	13.8	6.2	5.27	1.18	7.6	5.3	7.6	Left	0.5507
Brno	girls	4	1.09	18	15.2	7.6	3.84	1.98	8.2	8.2	6.9	Right	0.5395
Praha	boys	4	1.13	20.8	16.3	7.9	1.92	4.12	8.6	8.6	7.9	Right	0.5276
Brno	girls	4	1.12	21	16.7	8.2	2.15	3.82	8.7	7.9	8.7	Left	0.521
Praha	boys	4	1.09	18.5	15.5	6	1.31	4.59	7.6	7.6	6.1	Right	0.4903
Brno	boys	4	1.03	16	15.1	6.1	2.67	2.29	7.4	5.3	7.4	Left	0.4901
Brno	boys	4	1.1	16.4	13.5	7	6.1	1.15	6.5	6.4	6.5	Left	0.4815
Budějovice	boys	4	1.13	24.4	19.1	9	1.51	5.98	9.1	9.1	5.7	Right	0.4764
Brno	boys	4	1.09	18.1	15.2	7.1	2.44	2.91	7.2	7	7.2	Left	0.4737
Plzeň	boys	4	1.08	16.4	14	6.8	4.19	1.62	6.5	6.5	5.5	Right	0.4643
Praha	girls	4	1.15	19.4	14.7	8.9	7.91	1.13	6.5	6.5	6.4	Right	0.4422
Praha	boys	4	1.1	19.9	16.4	8.5	3.68	2.31	7.1	7.1	5.1	Right	0.4329
Budějovice	boys	4	1.08	18.8	16.2	7.3	2.41	3.03	7	7	7	Right	0.4321
Brno	girls	4	1.09	17.6	14.8	6.8	2.51	2.71	6.1	6	6.1	Left	0.4122
Plzeň	girls	4	1.06	16.4	14.6	6.1	2.18	2.8	6	6	5.7	Right	0.411
Praha	girls	4	1.12	19.6	15.6	7.6	2.07	3.67	6.4	6.4	5.7	Right	0.4103
Plzeň	girls	4	1.02	15.8	15.2	5.7	1.9	3	6.2	6.2	6.1	Right	0.4079
Zlín	boys	4	1.05	17.5	15.9	8.8	16.76	0.53	6.4	6.4	5.2	Right	0.4025
Praha	girls	4	1.04	16.3	15.1	5.4	1.42	3.81	6	5.4	6	Left	0.3974
Praha	girls	4	1.05	17.5	15.9	7.3	3.66	2	5.8	5.5	5.8	Left	0.3648
Brno	boys	4	1.04	18.3	17	6.9	1.99	3.46	6.2	6.2	6	Right	0.3647
Praha	boys	4	1.06	17	15.2	7.1	4.26	1.67	5.4	5.4	5.1	Right	0.3553
Brno	boys	4	1.03	18.3	17.3	5.8	1.12	5.2	6.1	6.1	6	Right	0.3526
Plzeň	boys	4	1.06	16.3	14.5	6.9	4.7	1.47	5	5	0	Right	0.3448
Praha	boys	4	1.06	17.5	15.5	7.1	3.22	2.21	5.3	5.1	5.3	Left	0.3419
Plzeň	boys	4	1.04	18.5	17.1	7.2	2.28	3.16	5.7	5.7	5.1	Right	0.3333
Brno	boys	4	1.04	16.5	15.3	6.4	2.71	2.36	4	4	4	Right	0.2614
Praha	girls	4	0.99	17.1	17.5	5.5	1.23	4.46	2	2	2	Right	0.1143
Plzeň	boys	5	1.19	22.3	15.7	9.7	3.82	2.54	12.9	12.9	12.4	Right	0.8217
Plzeň	boys	5	1.19	19.9	14.1	8.9	5.88	1.51	11.3	11.3	10.4	Right	0.8014
Brno	boys	5	1.19	19.4	13.7	8.9	6.55	1.36	10.9	10.9	10.6	Right	0.7956
Praha	boys	5	1.19	21.1	14.9	8.8	3	2.93	11.5	11.5	10.7	Right	0.7718
Zlín	boys	5	1.13	18.5	14.5	7.2	2.58	2.79	11	11	10.7	Right	0.7586
Praha	boys	5	1.16	21	15.6	9.5	5.26	1.81	11.8	11.8	11.8	Right	0.7564
Budějovice	boys	5	1.25	25.6	16.4	11.3	3.5	3.23	12.1	12.1	9.9	Right	0.7378
Plzeň	girls	5	1.24	22.1	14.4	9.6	3.68	2.61	10.6	10.6	8.6	Right	0.7361
Brno	boys	5	1.27	25.7	15.9	11.3	3.57	3.16	11.5	11.4	11.5	Left	0.7233
Plzeň	boys	5	1.17	21	15.4	9.5	5.32	1.79	11.1	11	11.1	Left	0.7208
Budějovice	girls	5	1.14	18.8	14.5	8.5	6.65	1.28	9.9	9.9	8.4	Right	0.6828
Praha	boys	5	1.14	18.6	14.3	8.1	4.89	1.66	9.7	9.2	9.7	Left	0.6783
Praha	boys	5	1.08	17	14.6	7.5	5.8	1.29	9.9	8.9	9.9	Left	0.6781
Praha	boys	5	1.23	21.5	14.2	9.7	5.44	1.78	9.6	9.6	6.4	Right	0.6761
Plzeň	boys	5	1.15	20.7	15.7	9.5	6.12	1.55	10.6	7.7	10.6	Left	0.6752
Brno	boys	5	1.19	23.1	16.3	10.3	4.29	2.4	11	11	9.9	Right	0.6748
Praha	girls	5	1.19	21.3	15	9.1	3.31	2.75	10	10	6.1	Right	0.6667
Praha	girls	5	1.27	28.3	17.5	11.2	1.83	6.11	11.4	11.4	11.3	Right	0.6514
Praha	boys	5	1.17	22.1	16.2	9.2	2.7	3.4	10.1	8.5	10.1	Left	0.6235
Praha	boys	5	1.17	22.2	16.2	8.8	2.18	4.04	9.9	9.9	8.7	Right	0.6111
Budějovice	boys	5	1.13	21.4	16.7	9.2	3.28	2.8	10.2	10.2	9.6	Right	0.6108
Praha	boys	5	1.17	21.4	15.6	9.6	4.98	1.93	9.4	9.4	8	Right	0.6026
Budějovice	boys	5	1.16	22.9	17	9.9	3.25	3.05	10.1	8.1	10.1	Left	0.5941
Brno	girls	5	1.17	19.8	14.4	8.2	3.26	2.51	8.5	8.5	7.6	Right	0.5903
Plzeň	boys	5	1.21	21.2	14.5	9.2	4.21	2.18	8.5	8.5	8.4	Right	0.5862
Plzeň	boys	5	1.06	15	13.3	6.7	12.07	0.56	7.7	5.9	7.7	Left	0.5789
Praha	girls	5	1.05	16.8	15.2	7	3.82	1.83	8.7	8.7	7.5	Right	0.5724
Praha	boys	5	1.12	19.9	15.8	9.5	9.95	0.96	9	8.4	9	Left	0.5696
Zlín	boys	5	1.1	19	15.7	8	3.66	2.19	8.9	7.4	8.9	Left	0.5669
Praha	girls	5	1.14	19.1	14.7	8.3	4.39	1.89	8.3	8.3	6.5	Right	0.5646
Plzeň	girls	5	1.26	28.1	17.7	11.9	2.45	4.86	9.7	6.5	9.7	Left	0.548
Praha	boys	5	1.15	21	15.9	9.2	4.09	2.25	8.7	8.7	8.1	Right	0.5472
Zlín	boys	5	1.13	18.8	14.7	7.6	2.83	2.69	8	8	7.3	Right	0.5442
Plzeň	girls	5	1.15	22.9	17.3	8.7	1.75	4.97	9.4	6.7	9.4	Left	0.5434
Praha	boys	5	1.08	18.6	16	7.9	3.63	2.18	8.6	7.1	8.6	Left	0.5375
Praha	boys	5	1.16	21.8	16.2	8.8	2.35	3.75	8.7	8.7	5.7	Right	0.537
Praha	girls	5	1.05	16.6	15	6.7	3.15	2.12	8	6.1	8	Left	0.5333
Plzeň	boys	5	1.15	22.3	16.8	10.1	4.19	2.41	8.9	8.9	7.8	Right	0.5298
Budějovice	girls	5	1.14	17.5	13.5	7.5	4.76	1.58	7.1	7.1	7	Right	0.5259
Praha	boys	5	1.11	18.8	15.3	7.6	2.79	2.73	8	7.4	8	Left	0.5229
Praha	girls	5	1.17	20	14.6	7.8	2.41	3.24	7.6	7.6	6.3	Right	0.5205
Zlín	boys	5	1.06	16.2	14.5	6.6	3.67	1.8	7.3	7.3	7.3	Right	0.5034
Praha	boys	5	1.13	19.5	15.3	8.2	3.19	2.57	7.7	7.6	7.7	Left	0.5033
Budějovice	girls	5	1.19	21.1	14.9	10.5	16.59	0.63	7.4	7.4	7.3	Right	0.4966
Praha	girls	5	1.18	21.2	15.2	8.2	2.07	3.96	7.4	7.4	7.1	Right	0.4868
Brno	boys	5	1.06	18.2	16.2	7.2	2.46	2.93	7.8	7.8	7.1	Right	0.4815
Praha	girls	5	1.11	21.1	17.1	7.9	1.78	4.43	8.2	8.2	7.6	Right	0.4795
Zlín	boys	5	1.05	18.5	16.8	9	16.22	0.56	7.9	7.9	6	Right	0.4702
Zlín	boys	5	1.07	17	14.9	7.4	5.44	1.36	6.9	6.9	6.6	Right	0.4631
Praha	girls	5	1.11	18.5	15	8	4.6	1.74	6.9	6.9	6.7	Right	0.46
Plzeň	boys	5	1.17	19.1	13.9	8.3	4.67	1.78	6.3	6.3	5.1	Right	0.4532
Praha	boys	5	1.05	17.8	16.2	7.8	4.66	1.67	7.3	7.2	7.3	Left	0.4506
Praha	boys	5	1.11	17.9	14.5	7.9	5.45	1.45	6.5	6.3	6.5	Left	0.4483
Praha	boys	5	1.03	15.9	15	7	7.1	0.99	6.7	6.6	6.7	Left	0.4467
Brno	boys	5	1.15	19.2	14.5	8.2	3.99	2.05	6.3	6.1	6.3	Left	0.4345
Praha	girls	5	1.12	19.9	15.9	7.2	1.64	4.38	6.9	6.9	6.9	Right	0.434
Zlín	boys	5	1.05	16.6	15.1	6.6	3.16	2.09	5.9	5	5.9	Left	0.3907
Brno	girls	5	1.15	20.2	15.3	8.7	3.88	2.24	5.5	5.5	5.3	Right	0.3595
Brno	boys	5	1.12	20.8	16.5	8.7	3.05	2.85	5.8	5.5	5.8	Left	0.3515
Praha	girls	5	1.13	23.5	18.4	8.9	1.69	5.26	5.4	5.3	5.4	Left	0.2935
Praha	boys	6	1.14	17.9	8.6	8.2	15.27	0.54	8.9	8.7	8.9	Left	1.0349
Brno	girls	6	1.22	19.5	13.1	8.6	5.31	1.62	12.5	12.5	12.4	Right	0.9542
Praha	boys	6	1.23	21.9	14.5	10.7	15.27	0.7	13.2	12.3	13.2	Left	0.9103
Budějovice	boys	6	1.28	26.1	15.9	11.9	4.07	2.92	14.4	14.4	13.2	Right	0.9057
Praha	boys	6	1.32	26.5	15.2	12.4	5.71	2.17	13.3	13.3	11	Right	0.875
Praha	boys	6	1.22	24.6	16.5	11.1	4.1	2.71	14	14	12.3	Right	0.8485
Praha	boys	6	1.28	25.6	15.7	12.1	3.45	3.51	13.2	13.2	9.3	Right	0.8408
Plzeň	boys	6	1.16	20.2	15	9	4.9	1.84	12.5	12.5	10.1	Right	0.8333
Praha	girls	6	1.23	23.2	15.3	9.3	2.33	3.99	12.6	12.6	11.1	Right	0.8235
Zlín	boys	6	1.26	22.8	14.4	10.3	4.61	2.23	11.7	11.7	10.8	Right	0.8125
Brno	boys	6	1.17	21.8	15.9	9.7	4.41	2.2	12.8	12.8	11.4	Right	0.805
Zlín	girls	6	1.25	23.9	15.3	9.5	2.13	4.47	12.1	12.1	9	Right	0.7908
Zlín	girls	6	1.32	31.8	18.3	13	1.91	6.81	14.1	14.1	13.1	Right	0.7705
Praha	boys	6	1.26	23.9	15	10.8	4.61	2.34	11.5	11.5	10.3	Right	0.7667
Zlín	girls	6	1.17	18.7	13.6	8.3	5.55	1.5	10.3	8.4	10.3	Left	0.7574
Brno	girls	6	1.23	23	15.2	9.3	2.28	4.07	11.4	11.4	9.9	Right	0.75
Praha	girls	6	1.27	27.4	17	12.3	3.28	3.75	12.6	12.4	12.6	Left	0.7412
Praha	boys	6	1.23	26.2	17.3	12	3.98	3.01	12.8	12.4	12.8	Left	0.7399
Plzeň	girls	6	1.21	27.9	19	11.7	2.14	5.47	13.9	13.9	13.1	Right	0.7316
Zlín	girls	6	1.17	19.7	14.4	9.7	4.78	2.03	10.5	10.5	6.7	Right	0.7292
Praha	girls	6	1.22	25.6	17.2	10.2	1.97	5.17	12.5	12.5	9.9	Right	0.7267
Praha	boys	6	1.15	21.5	16.2	9.3	3.67	2.54	11.7	11.7	11.3	Right	0.7222
Praha	boys	6	1.29	27.3	17.2	12	3.03	3.96	12.4	12.4	11.4	Right	0.7209
Brno	girls	6	1.36	36.5	19.7	13.4	1.26	10.62	14	14	11.6	Right	0.7107
Zlín	girls	6	1.12	17.7	14.1	7.5	4.51	1.66	10	10	8.9	Right	0.7092
Praha	boys	6	1.18	20.1	14.4	9.1	6.04	1.51	10.1	8.9	10.1	Left	0.7014
Praha	boys	6	1.25	22.2	14.2	10.5	8.76	1.2	9.9	9.9	8.5	Right	0.6972
Praha	boys	6	1.25	22.2	14.2	10.5	8.76	1.2	9.9	9.9	8.5	Right	0.6972
Praha	girls	6	1.21	21.4	14.6	10.7	6.25	1.71	10.1	10.1	6.8	Right	0.6918
Plzeň	girls	6	1.3	28.2	16.7	11.5	2.06	5.58	11.5	11.5	10.9	Right	0.6886
Praha	boys	6	1.25	28.4	18.2	12.3	2.83	4.35	12.4	12.4	12	Right	0.6813
Praha	boys	6	1.17	20.7	15.2	9	3.72	2.42	10.3	10.3	9.7	Right	0.6776
Brno	girls	6	1.23	22	14.5	9.5	3.63	2.62	9.7	9.4	9.7	Left	0.669
Praha	boys	6	1.12	19.4	15.4	9.3	13.32	0.7	10.1	9.4	10.1	Left	0.6558
Brno	girls	6	1.22	22	14.8	9.3	3	3.1	9.7	9.7	9	Right	0.6554
Plzeň	boys	6	1.32	46	26.4	15	0.86	17.48	17	15.1	17	Left	0.6439
Praha	boys	6	1.17	19.5	14.3	8.8	6.1	1.44	9.1	9.1	8.5	Right	0.6364
Praha	boys	6	1.15	20.7	15.7	9.5	5.96	1.59	9.9	9.1	9.9	Left	0.6306
Praha	girls	6	1.22	25.1	16.9	9.7	1.77	5.47	10.6	10.6	9.1	Right	0.6272
Plzeň	boys	6	1.19	22.2	15.6	9.4	3.16	2.97	9.6	9.6	8.9	Right	0.6154
Brno	boys	6	1.25	20.5	13.1	9.2	5.34	1.72	8	7.4	8	Left	0.6107
Zlín	girls	6	1.15	17.9	13.6	6.7	2.02	3.31	8.3	8.3	7	Right	0.6103
Plzeň	girls	6	1.18	21.4	15.4	8.4	2.23	3.77	9.3	9.3	7.6	Right	0.6039
Plzeň	boys	6	1.14	19.3	14.8	9.4	16.23	0.58	8.9	7.2	8.9	Left	0.6014
Zlín	girls	6	1.28	27.6	16.9	11.7	2.58	4.53	10.1	10.1	7.1	Right	0.5976
Brno	girls	6	1.17	20.4	14.9	8.1	2.38	3.41	8.9	8.9	7.5	Right	0.5973
Zlín	girls	6	1.17	20	14.6	9	5.49	1.64	8.7	8.6	8.7	Left	0.5959
Praha	boys	6	1.15	20.9	15.8	9.3	4.54	2.05	9.4	9.4	9	Right	0.5949
Plzeň	girls	6	1.17	20.5	15	8.2	2.47	3.32	8.9	8.7	8.9	Left	0.5933
Praha	boys	6	1.2	21.8	15.1	9.8	5.05	1.94	8.9	8.9	8.9	Right	0.5894
Praha	boys	6	1.2	23.5	16.3	10.5	3.85	2.73	9.6	9.6	8.4	Right	0.589
Zlín	girls	6	1.22	24.6	16.5	10.4	2.82	3.69	9.7	9.7	7	Right	0.5879
Brno	girls	6	1.18	22.5	16.2	8.5	1.79	4.75	9.4	9.4	8.3	Right	0.5802
Praha	boys	6	1.21	24.9	17	10.7	3.05	3.51	9.6	9.2	9.6	Left	0.5647
Praha	girls	6	1.26	25.2	15.8	10.6	1.82	5.82	8.9	8.9	5.2	Right	0.5633
Zlín	boys	6	1.22	23.1	15.5	9.2	2.19	4.2	8.7	7	8.7	Left	0.5613
Praha	boys	6	1.21	21.2	14.5	9.9	7.18	1.38	8.1	7.7	8.1	Left	0.5586
Plzeň	girls	6	1.27	26.9	16.7	10.4	1.84	5.65	9.2	7.9	9.2	Left	0.5509
Zlín	boys	6	1.18	25.9	18.6	9.2	1.31	7.04	9.9	9.3	9.9	Left	0.5323
Plzeň	girls	6	1.22	26.4	17.7	10	1.6	6.26	9.3	9	9.3	Left	0.5254
Plzeň	boys	6	1.15	20.9	15.8	8.7	3.06	2.84	8.2	7.8	8.2	Left	0.519
Zlín	girls	6	1.16	18.4	13.7	7.2	2.51	2.87	7.1	7.1	5.3	Right	0.5182
Plzeň	girls	6	1.12	18.5	14.7	7.5	2.85	2.63	7.6	7	7.6	Left	0.517
Praha	boys	6	1.15	20.2	15.3	7.9	2.37	3.33	7.8	5.8	7.8	Left	0.5098
Budějovice	girls	6	1.18	19.3	13.8	8.4	4.78	1.76	7	7	6.9	Right	0.5072
Brno	girls	6	1.13	19.1	15	7.7	2.63	2.92	7.6	5.7	7.6	Left	0.5067
Brno	boys	6	1.23	27.4	18.1	11.1	2.06	5.4	9	9	8.7	Right	0.4972
Plzeň	girls	6	1.27	30.7	19	11.1	1.29	8.6	9.3	9.3	8.4	Right	0.4895
Praha	girls	6	1.11	17.4	14.1	6.8	2.83	2.4	6.1	6.1	5.4	Right	0.4326
Praha	girls	6	1.15	18.5	14	7.3	2.61	2.79	6	6	2.7	Right	0.4286
Praha	girls	6	1.13	20.4	16	9.7	3.83	2.53	6.6	6.3	6.6	Left	0.4125
Brno	girls	6	1.21	22.1	15.1	8.6	2.02	4.27	6.1	6	6.1	Left	0.404
Plzeň	girls	6	1.17	27.1	19.8	8.9	1.03	8.67	6	0	6	Left	0.303
Zlín	boys	7	1.29	29.4	17.6	13.3	3.35	3.97	21.5	21.5	20	Right	1.2216
Praha	boys	7	1.34	29	16.1	13.3	2.81	4.73	18.9	13.8	18.9	Left	1.1739
Praha	boys	7	1.3	26.6	15.8	13.1	4.78	2.74	17.6	16.4	17.6	Left	1.1139
Praha	girls	7	1.35	26.8	14.7	12.3	4.73	2.6	15.4	15.4	14.5	Right	1.0476
Plzeň	boys	7	1.32	28.9	16.6	13.5	4.77	2.83	17.3	17.3	16.2	Right	1.0422
Praha	girls	7	1.35	25.7	14.1	12.9	6.05	2.13	14.6	14.6	14.1	Right	1.0355
Zeleneč	boys	7	1.37	28.9	15.4	14.1	7.39	1.91	15.7	15.7	14.3	Right	1.0195
Praha	boys	7	1.32	27	15.5	12.9	6.83	1.89	15.5	14.8	15.5	Left	1
Praha	girls	7	1.33	26.3	14.9	12.2	5.21	2.34	14.9	14.9	14.2	Right	1
Praha	boys	7	1.36	26.4	14.3	9.8	1.71	5.73	14.2	14.2	9.4	Right	0.993
Zlín	boys	7	1.25	22.5	14.4	10.4	6	1.73	14.2	12.4	14.2	Left	0.9861
Praha	boys	7	1.27	24.8	15.4	10.7	2.98	3.6	15.1	15.1	13.8	Right	0.9805
Zlín	girls	7	1.3	22.8	13.5	10.3	4.61	2.23	13.2	13.2	12	Right	0.9778
Zeleneč	boys	7	1.33	26.9	15.2	12.2	4.24	2.88	14.6	14.6	12.3	Right	0.9605
Budějovice	boys	7	1.29	24.5	14.7	11.3	5.49	2.06	14.1	14.1	12.8	Right	0.9592
Zlín	boys	7	1.26	26.7	16.8	11.5	2.93	3.92	16.1	16.1	13.4	Right	0.9583
Budějovice	boys	7	1.36	35	18.9	14.4	1.94	7.42	17.8	16.8	17.8	Left	0.9418
Budějovice	boys	7	1.29	26.7	16	12.7	5.34	2.38	14.9	14.9	14.2	Right	0.9313
Plzeň	boys	7	1.27	25.6	15.9	12.3	6.96	1.77	14.8	11.5	14.8	Left	0.9308
Praha	boys	7	1.25	26.2	16.8	11.5	3.38	3.41	15.6	15.6	13.4	Right	0.9286
Brno	girls	7	1.26	26.6	16.7	11.7	3.16	3.7	15.4	14.5	15.4	Left	0.9222
Praha	boys	7	1.31	28.3	16.5	12.8	3.9	3.28	15.1	15.1	14.7	Right	0.9152
Praha	boys	7	1.23	26.1	17.2	12.3	4.67	2.64	15.6	15.6	11.5	Right	0.907
Praha	boys	7	1.32	25.2	14.4	12.3	9.96	1.23	13	12.8	13	Left	0.9028
Brno	boys	7	1.26	21.5	13.5	10	8.02	1.25	11.9	11.9	10.6	Right	0.8815
Praha	boys	7	1.31	31.2	18.2	13.8	2.97	4.65	15.8	14.6	15.8	Left	0.8681
Zeleneč	boys	7	1.34	28.2	15.7	12.6	3.55	3.55	13.6	13.6	12.6	Right	0.8662
Plzeň	boys	7	1.33	23.5	13.3	11.1	8.29	1.34	11.3	11.3	9.4	Right	0.8496
Praha	boys	7	1.27	26.7	16.6	12.7	5.29	2.4	14.1	14.1	13	Right	0.8494
Praha	boys	7	1.23	21.1	13.9	9.9	8.53	1.16	11.8	11.8	11.5	Right	0.8489
Budějovice	boys	7	1.28	29.2	17.8	12.7	2.9	4.38	15.1	15.1	13.5	Right	0.8483
Brno	boys	7	1.27	29.3	18.1	11	1.52	7.24	15.3	15.3	14.1	Right	0.8453
Brno	girls	7	1.31	27.7	16.1	11.4	2.33	4.9	13.6	13.6	11.6	Right	0.8447
Zeleneč	boys	7	1.33	27.9	15.8	13.6	7.74	1.76	13.3	13	13.3	Left	0.8418
Plzeň	boys	7	1.23	23.4	15.5	10.7	4.97	2.15	12.9	12.9	12.4	Right	0.8323
Zlín	boys	7	1.22	24.5	16.5	10.1	2.36	4.29	13.7	13.7	12	Right	0.8303
Brno	boys	7	1.33	32.8	18.5	13.5	1.98	6.82	15.2	15.2	11	Right	0.8216
Zlín	girls	7	1.36	34.9	18.9	15.7	2.96	5.3	15.5	12.1	15.5	Left	0.8201
Praha	girls	7	1.2	22.2	15.4	9	2.38	3.77	12.6	12.6	10	Right	0.8182
Brno	girls	7	1.34	30.3	16.9	13.7	3.53	3.88	13.7	12	13.7	Left	0.8107
Praha	boys	7	1.27	26.1	16.2	11.9	4.34	2.74	13	12.1	13	Left	0.8025
Zlín	girls	7	1.27	28.7	17.8	11.7	2.02	5.8	14.2	14.2	13	Right	0.7978
Praha	boys	7	1.23	21.2	14	10.4	4.86	2.14	11.1	10.1	11.1	Left	0.7929
Praha	girls	7	1.24	23.6	15.4	11.1	3.27	3.4	12.2	12.2	11.7	Right	0.7922
Budějovice	boys	7	1.19	21.1	14.9	9.4	4.74	1.98	11.8	11.8	8.6	Right	0.7919
Praha	girls	7	1.24	24.5	16	11.1	4.05	2.74	12.5	12	12.5	Left	0.7813
Zlín	girls	7	1.27	26.6	16.5	11.1	2.43	4.58	12.8	12.8	9.9	Right	0.7758
Plzeň	boys	7	1.25	25.6	16.4	11.1	3.12	3.56	12.7	11	12.7	Left	0.7744
Budějovice	boys	7	1.26	26.8	16.9	12.6	4.61	2.73	13	12.8	13	Left	0.7692
Praha	boys	7	1.36	27.1	14.6	12.2	3.91	3.12	11.1	11.1	10.4	Right	0.7603
Praha	boys	7	1.21	22.6	15.7	11.3	6.1	1.85	11.9	11.9	10.3	Right	0.758
Zeleneč	girls	7	1.31	25.9	15.1	11.5	3.73	3.08	11.3	10.7	11.3	Left	0.7483
Zlín	boys	7	1.28	25.1	15.3	11.5	5.09	2.26	11.4	11.4	10.6	Right	0.7451
Praha	boys	7	1.39	35.3	18.3	15.2	2.43	6.25	13.6	13	13.6	Left	0.7432
Praha	girls	7	1.22	19.4	13	8.2	3.81	2.15	9.6	9	9.6	Left	0.7385
Zeleneč	boys	7	1.37	32.1	17.1	13.2	2.11	6.26	12.6	12.6	9.3	Right	0.7368
Brno	girls	7	1.17	21.2	15.5	10.1	8.51	1.19	11.4	9.9	11.4	Left	0.7355
Plzeň	boys	7	1.26	24.9	15.7	11.5	4.86	2.37	11.5	11.5	11.1	Right	0.7325
Praha	girls	7	1.29	24.4	14.7	10.6	3.34	3.17	10.7	8.4	10.7	Left	0.7279
Plzeň	girls	7	1.21	24.8	16.9	9.2	1.59	5.8	12.3	9.9	12.3	Left	0.7278
Budějovice	girls	7	1.22	22.6	15.2	9.5	3.09	3.07	11	8.9	11	Left	0.7237
Plzeň	boys	7	1.37	39.6	21.1	14.8	1.25	11.84	15.2	15.2	15	Right	0.7204
Praha	boys	7	1.2	25.1	17.4	11	3.27	3.36	12.4	12.4	10.8	Right	0.7126
Plzeň	boys	7	1.32	23.9	13.7	10.8	4.66	2.32	9.7	8.1	9.7	Left	0.708
Praha	boys	7	1.27	23.7	14.7	10.9	5.61	1.94	10.4	9.4	10.4	Left	0.7075
Brno	boys	7	1.23	22.1	14.6	9.4	3.4	2.76	10.3	9.9	10.3	Left	0.7055
Praha	boys	7	1.19	21.1	14.9	9.5	5	1.9	10.4	10.4	10.4	Right	0.698
Praha	boys	7	1.26	24.6	15.5	11.6	6.74	1.72	10.8	10.8	8.9	Right	0.6968
Brno	girls	7	1.22	27.6	18.5	10.1	1.37	7.4	12.8	12.8	12.4	Right	0.6919
Zeleneč	girls	7	1.27	27.8	17.2	12.1	3.02	4	11.9	8.4	11.9	Left	0.6919
Plzeň	boys	7	1.35	40.3	22.1	13.6	0.96	14.15	15.2	15.2	12.6	Right	0.6878
Praha	boys	7	1.18	20.5	14.7	9.4	6.65	1.41	10.1	9	10.1	Left	0.6871
Praha	boys	7	1.29	24.5	14.7	10.4	3.03	3.43	10	10	8	Right	0.6803
Praha	boys	7	1.19	20.7	14.6	9	4.39	2.05	9.9	9.9	8.6	Right	0.6781
Praha	girls	7	1.22	27.1	18.2	10.9	2.04	5.34	12.3	12.3	12	Right	0.6758
Praha	girls	7	1.35	29.2	16.3	12.9	2.33	5.55	11	11	9.7	Right	0.6748
Praha	boys	7	1.18	20.4	14.7	9.7	9.51	1.02	9.9	9.9	9.3	Right	0.6735
Zeleneč	girls	7	1.3	27.8	16.5	13	4.72	2.75	11.1	11.1	11	Right	0.6727
Praha	boys	7	1.29	28.5	17.1	13.2	2.97	4.45	11.5	11.5	11.4	Right	0.6725
Brno	boys	7	1.32	25.2	14.4	10.4	2.65	3.93	9.4	9.4	8.5	Right	0.6528
Plzeň	boys	7	1.26	26.3	16.6	10.7	2.16	4.94	10.7	10.7	9.1	Right	0.6446
Praha	girls	7	1.15	17.4	13.1	7.8	8.46	0.92	8.4	8.3	8.4	Left	0.6412
Zeleneč	girls	7	1.24	21.1	13.7	9.1	4.31	2.11	8.2	5.7	8.2	Left	0.5985
Brno	boys	7	1.15	18.3	13.9	7.9	5.33	1.48	8.3	8.3	6.1	Right	0.5971
Praha	girls	7	1.23	23.6	15.6	9.7	2.46	3.94	9.3	8.1	9.3	Left	0.5962
Praha	boys	7	1.37	30.6	16.3	14.2	4.26	3.34	9.7	8.7	9.7	Left	0.5951
Plzeň	boys	7	1.3	28.2	16.7	12	2.59	4.62	9.3	7	9.3	Left	0.5569
Zlín	boys	7	1.23	20.7	13.7	9.7	8.52	1.14	7.6	7.6	7.6	Right	0.5547
Brno	girls	7	1.18	21.2	15.2	8.8	2.92	3.01	8.2	8.2	7.2	Right	0.5395
Praha	boys	7	1.12	20.7	16.5	8.3	2.44	3.39	8.9	8.9	8.6	Right	0.5394
Zeleneč	girls	7	1.25	26.1	16.7	10.1	1.78	5.66	7.9	7.2	7.9	Left	0.4731
Praha	boys	7	1.29	28	16.8	13.6	4.08	3.33	6.6	6.6	6.6	Right	0.3929
Zlín	boys	8	1.33	33.5	19	14.1	2.05	6.87	24.2	24.2	20.1	Right	1.2737
Budějovice	boys	8	1.33	27.6	15.7	12.9	5.63	2.29	17.5	17.5	14.4	Right	1.1146
Praha	boys	8	1.39	30.7	15.9	15.8	17.16	0.92	17.5	17.5	12	Right	1.1006
Brno	boys	8	1.31	27.6	16.1	12.6	4.19	3.01	17.5	17.5	14.4	Right	1.087
Zlín	boys	8	1.38	29.2	15.3	14.1	6.61	2.13	16.5	16.5	15.9	Right	1.0784
Praha	girls	8	1.34	30.8	17.1	14.5	3.36	4.31	18.1	18.1	17.1	Right	1.0585
Plzeň	boys	8	1.39	30	15.5	14.1	4.56	3.09	16.4	16.4	15.3	Right	1.0581
Plzeň	boys	8	1.38	31.3	16.4	15.3	6.11	2.5	17.2	15.5	17.2	Left	1.0488
Brno	boys	8	1.33	28.4	16.1	12.4	2.85	4.35	16.6	16.6	12.8	Right	1.0311
Brno	boys	8	1.32	30.1	17.3	13.8	3.67	3.76	17.5	17	17.5	Left	1.0116
Zlín	girls	8	1.31	27.5	16	12.4	3.89	3.19	16.1	14.4	16.1	Left	1.0063
Plzeň	girls	8	1.36	30.4	16.4	14.4	4.93	2.92	16.5	15.5	16.5	Left	1.0061
Plzeň	boys	8	1.36	31	16.8	15.3	6.85	2.23	16.9	14.3	16.9	Left	1.006
Plzeň	girls	8	1.38	28	14.7	12.6	4.05	3.11	14.6	14.6	12.8	Right	0.9932
Praha	boys	8	1.37	26.9	14.3	13.9	8.33	1.67	14.1	13.4	14.1	Left	0.986
Praha	boys	8	1.45	38.2	18.2	17.8	3.5	5.08	17.9	17.9	15.8	Right	0.9835
Zlín	girls	8	1.27	24.9	15.5	11.1	3.54	3.14	15.2	14.1	15.2	Left	0.9806
Brno	girls	8	1.3	25.9	15.3	11.8	4.34	2.72	14.9	14.9	13.7	Right	0.9739
Zlín	girls	8	1.38	32.4	17	15.2	4.47	3.4	16.5	14.6	16.5	Left	0.9706
Plzeň	girls	8	1.3	27.4	16.2	10.3	1.58	6.52	15.7	15.7	14.1	Right	0.9691
Praha	boys	8	1.3	30.6	18.1	14.9	5.87	2.54	17.5	17.5	16.5	Right	0.9669
Zeleneč	boys	8	1.36	28.2	15.2	13.4	5.94	2.26	14.6	14.6	12.8	Right	0.9605
Zlín	boys	8	1.3	28.3	16.8	11.7	2.23	5.24	15.9	15.9	15.4	Right	0.9464
Zlín	boys	8	1.4	34.4	17.6	13.6	1.7	7.98	16.5	16.5	15.7	Right	0.9375
Plzeň	girls	8	1.25	24.3	15.6	11.3	5.22	2.16	14.5	14.5	11.4	Right	0.9295
Zeleneč	boys	8	1.34	26.6	14.8	12.7	6.92	1.84	13.6	13.6	11.9	Right	0.9189
Zlín	girls	8	1.43	29.9	14.6	13.6	3.64	3.74	13.4	13.4	9.3	Right	0.9178
Zlín	boys	8	1.43	29.9	14.6	13.6	3.64	3.74	13.4	13.4	9.3	Right	0.9178
Budějovice	girls	8	1.27	25	15.5	10.4	2.49	4.18	14.2	14.2	11.4	Right	0.9161
Praha	boys	8	1.36	32.9	17.8	14.2	2.06	6.91	16.1	16.1	15.5	Right	0.9045
Zeleneč	girls	8	1.31	23.6	13.8	10.5	4.49	2.34	12.4	12.4	11.9	Right	0.8986
Zlín	girls	8	1.32	28.7	16.4	12.3	2.66	4.62	14.6	14.6	14.4	Right	0.8902
Zeleneč	boys	8	1.37	34.4	18.3	14.4	2.16	6.67	16.1	16.1	11.6	Right	0.8798
Praha	boys	8	1.45	40.2	19.1	14.8	1.26	11.78	16.6	16.6	15.3	Right	0.8691
Brno	girls	8	1.26	27.6	17.4	10.5	1.59	6.62	15.1	13.6	15.1	Left	0.8678
Zeleneč	girls	8	1.36	34.9	19	15.2	2.49	6.11	16.3	16.3	15.4	Right	0.8579
Plzeň	boys	8	1.27	25.9	16	12.3	5.59	2.2	13.7	13.7	12.5	Right	0.8563
Zeleneč	boys	8	1.28	28	17.1	12.2	3.05	4	14.6	14.6	14.4	Right	0.8538
Praha	boys	8	1.36	40.1	21.7	15.5	1.45	10.71	18.5	18.5	18.4	Right	0.8525
Brno	boys	8	1.28	23.1	14.1	10.5	5.61	1.87	12	11.6	12	Left	0.8511
Praha	boys	8	1.33	26	14.7	12.5	7.63	1.64	12.5	12.5	12	Right	0.8503
Zlín	boys	8	1.29	26	15.6	10.8	2.42	4.47	13.2	13.2	11.1	Right	0.8462
Zeleneč	boys	8	1.33	29.7	16.8	12.7	2.53	5.02	14	12.6	14	Left	0.8333
Zeleneč	girls	8	1.37	29.5	15.7	13.7	4.18	3.27	13	8.9	13	Left	0.828
Zlín	boys	8	1.38	35.9	18.9	15.3	2.25	6.79	15.6	15.6	12.4	Right	0.8254
Brno	boys	8	1.36	30.9	16.7	13.1	2.45	5.35	13.7	13.4	13.7	Left	0.8204
Zlín	girls	8	1.33	28.1	15.9	13.2	5.16	2.56	13	13	12.7	Right	0.8176
Zeleneč	girls	8	1.32	29.4	16.9	12.1	2.29	5.29	13.8	13.8	13.5	Right	0.8166
Praha	girls	8	1.26	25.9	16.3	11.3	3.03	3.73	13.3	13.3	12.1	Right	0.816
Brno	boys	8	1.38	31.4	16.5	14.3	3.8	3.77	13.4	13.4	12.4	Right	0.8121
Praha	girls	8	1.3	27.4	16.2	12.4	2.62	4.74	13.1	13.1	10.3	Right	0.8086
Zlín	boys	8	1.37	29	15.4	13.7	5.49	2.49	12.4	12.4	7.4	Right	0.8052
Zeleneč	girls	8	1.29	23.6	14.2	9.7	2.52	3.85	11.4	7.2	11.4	Left	0.8028
Praha	boys	8	1.25	23.7	15.2	11.1	5.2	2.13	12.1	12.1	11.7	Right	0.7961
Zeleneč	girls	8	1.24	23	15	10.5	5.31	1.98	11.9	11.9	10	Right	0.7933
Plzeň	girls	8	1.26	27.5	17.3	11.4	2.22	5.14	13.7	13.7	11.4	Right	0.7919
Budějovice	girls	8	1.32	29	16.7	12.3	2.49	4.93	13.2	13.2	11.5	Right	0.7904
Praha	girls	8	1.35	32.2	17.6	14.5	2.52	5.76	13.9	13.9	13.1	Right	0.7898
Zlín	boys	8	1.32	26.4	15.1	10.8	2.36	4.57	11.8	11.8	9.7	Right	0.7815
Zeleneč	boys	8	1.35	28.9	15.9	12.3	2.53	4.86	12.4	12.4	10.4	Right	0.7799
Praha	girls	8	1.32	24.1	13.8	10.5	3.79	2.77	10.7	10.7	9.1	Right	0.7754
Zlín	boys	8	1.3	27.8	16.5	12.3	3.12	3.95	12.7	12.4	12.7	Left	0.7697
Praha	boys	8	1.35	29.8	16.3	14.5	7.6	1.91	12.5	12	12.5	Left	0.7669
Zeleneč	girls	8	1.34	30	16.7	13.2	2.99	4.41	12.6	12.4	12.6	Left	0.7545
Budějovice	girls	8	1.34	28.3	15.7	12.7	3.68	3.45	11.8	9.7	11.8	Left	0.7516
Praha	boys	8	1.35	30.1	16.3	14.4	3.6	4	12.1	12.1	11.5	Right	0.7423
Zeleneč	boys	8	1.3	27.1	16	12	3.41	3.52	11.7	11.7	11.5	Right	0.7313
Brno	boys	8	1.26	24.2	15.2	11	4.78	2.3	11.1	11.1	9.3	Right	0.7303
Praha	girls	8	1.26	24.9	15.7	10.2	2.5	4.08	11.3	11	11.3	Left	0.7197
Praha	boys	8	1.22	24.4	16.4	11	4.14	2.66	11.7	9.3	11.7	Left	0.7134
Zeleneč	girls	8	1.37	31.9	17	13.4	2.27	5.9	12.1	12.1	9.1	Right	0.7118
Zlín	girls	8	1.39	37.2	19.2	14.5	1.6	9.08	13.5	13.5	10.7	Right	0.7031
Zeleneč	boys	8	1.29	24.9	14.9	11.5	5.08	2.27	10.4	10.4	10.4	Right	0.698
Zeleneč	girls	8	1.35	26.5	14.6	11.8	3.68	3.21	10.1	10.1	9.5	Right	0.6918
Zeleneč	boys	8	1.38	28.6	15	13.1	4.16	3.15	10.3	10.3	9.2	Right	0.6867
Praha	girls	8	1.27	23.9	14.8	10.7	4.52	2.37	10.1	10.1	10	Right	0.6824
Plzeň	boys	8	1.31	25.9	15.1	11.9	4.89	2.43	10.3	10.3	0	Right	0.6821
Plzeň	girls	8	1.28	30.7	18.8	12.4	1.91	6.48	12.6	12.6	12	Right	0.6702
Budějovice	girls	8	1.25	22.5	14.5	9.8	3.57	2.75	9.7	9.7	9.1	Right	0.669
Zeleneč	girls	8	1.36	29.6	16	11.1	1.49	7.43	10.7	10.7	9	Right	0.6688
Zlín	girls	8	1.3	26.6	15.7	11.7	3.36	3.48	10.4	10.4	9	Right	0.6624
Zeleneč	boys	8	1.28	27.4	16.7	12.1	3.11	3.89	11	11	8	Right	0.6587
Zeleneč	boys	8	1.35	31	17	12.8	2.12	6.05	11	9.4	11	Left	0.6471
Zeleneč	boys	8	1.24	25.6	16.7	11.4	3.35	3.4	10.8	10.8	8.1	Right	0.6467
Zeleneč	girls	8	1.3	30	17.8	11.1	1.39	8.01	11.4	11.4	11.3	Right	0.6404
Zeleneč	girls	8	1.35	36.9	20.2	13.2	1.18	11.18	12.9	12.9	11	Right	0.6386
Zeleneč	girls	8	1.24	24	15.6	10.5	3.26	3.22	9.7	7.9	9.7	Left	0.6218
Zeleneč	boys	8	1.23	26.9	17.8	10.8	2.07	5.22	11	11	10.9	Right	0.618
Zeleneč	boys	8	1.23	21.2	14	9	3.54	2.54	8	7.8	8	Left	0.5714
Zeleneč	boys	8	1.3	24.4	14.4	11.4	6.97	1.63	8.2	8.2	5.8	Right	0.5694
Zeleneč	girls	8	1.27	31.6	19.6	11.4	1.27	9.01	11.1	11.1	11.1	Right	0.5663
Zeleneč	boys	8	1.4	51.5	26.3	18.6	1.08	17.25	14.6	14.6	13.1	Right	0.5551
Plzeň	boys	8	1.22	21.7	14.6	8.9	2.66	3.34	7.7	5.6	7.7	Left	0.5274
Praha	boys	8	1.24	26.2	17	10.9	2.51	4.35	8.5	8.5	7.9	Right	0.5
Zeleneč	girls	8	1.26	26	16.3	10.8	2.44	4.42	7.1	7.1	2.9	Right	0.4356
Zlín	girls	9	1.45	42.1	20	17.8	2.01	8.84	27.2	23.1	27.2	Left	1.36
Praha	boys	9	1.34	27.3	15.2	13.6	12.15	1.12	19.7	17	19.7	Left	1.2961
Brno	boys	9	1.53	39.2	16.7	17.6	2.97	5.92	21.5	21.5	16.6	Right	1.2874
Brno	boys	9	1.35	28.6	15.7	12.3	2.74	4.49	19.7	19.7	15.1	Right	1.2548
Praha	boys	9	1.42	31.9	15.8	14.3	3.35	4.27	19.4	19.4	16.1	Right	1.2278
Budějovice	girls	9	1.4	33.9	17.3	15.6	3.51	4.44	20.7	20.7	15.8	Right	1.1965
Brno	boys	9	1.33	29	16.4	13.7	4.92	2.78	19.4	19.4	17.9	Right	1.1829
Zeleneč	girls	9	1.4	34.3	17.5	15.5	2.95	5.25	20.6	20.6	20.3	Right	1.1771
Zeleneč	boys	9	1.37	31	16.5	14.1	3.89	3.63	19.1	19.1	15	Right	1.1576
Praha	boys	9	1.44	42.6	20.6	18.8	2.45	7.67	23.2	22	23.2	Left	1.1262
Praha	boys	9	1.41	31.6	15.9	16	5.82	2.75	17.9	16.8	17.9	Left	1.1258
Budějovice	boys	9	1.3	23.4	13.9	10.8	6.41	1.68	15.5	14.3	15.5	Left	1.1151
Plzeň	boys	9	1.31	26.3	15.3	13	8.83	1.47	16.9	16.9	14.6	Right	1.1046
Zeleneč	girls	9	1.48	34.4	15.7	15	2.76	5.44	17.3	17.3	16.8	Right	1.1019
Zlín	boys	9	1.37	30.8	16.4	14.4	4.25	3.39	17.8	16.8	17.8	Left	1.0854
Zlín	girls	9	1.41	30.4	15.3	13.8	3.66	3.77	16.6	16.6	16.6	Right	1.085
Praha	boys	9	1.43	30.9	15.1	14.5	4.74	3.06	16.3	14.6	16.3	Left	1.0795
Brno	boys	9	1.36	32.9	17.8	15.1	3.64	4.15	19.2	17.8	19.2	Left	1.0787
Zlín	boys	9	1.37	32.1	17.1	14.3	2.95	4.85	18.3	17	18.3	Left	1.0702
Praha	boys	9	1.43	33.7	16.5	16.4	5.86	2.8	17.5	17.5	15.6	Right	1.0606
Praha	boys	9	1.33	30.6	17.3	14.3	4.17	3.43	18.3	14.7	18.3	Left	1.0578
Budějovice	boys	9	1.3	24.3	14.4	12	15.43	0.78	15.2	11.7	15.2	Left	1.0556
Praha	girls	9	1.36	26.6	14.4	12.9	3.98	3.25	15.2	15.2	13	Right	1.0556
Praha	girls	9	1.39	31.8	16.4	14.5	2.62	5.53	17.3	17.3	15.4	Right	1.0549
Praha	boys	9	1.4	31	15.8	15.1	4.2	3.6	16.4	16.4	15.1	Right	1.038
Praha	boys	9	1.4	35.3	17.8	15.9	2.45	6.5	18.1	18.1	15	Right	1.0169
Budějovice	boys	9	1.37	28.7	15.4	14.2	10.31	1.38	15.6	14.6	15.6	Left	1.013
Budějovice	boys	9	1.39	33.7	17.6	15.4	3.38	4.55	17.5	17.5	16.2	Right	0.9943
Praha	girls	9	1.4	27.4	14	12.9	6.28	2.06	13.7	13	13.7	Left	0.9786
Brno	boys	9	1.34	28.7	16	12.1	2.51	4.82	15.6	15.6	12.6	Right	0.975
Zlín	boys	9	1.38	34.4	18.1	14.8	2.29	6.47	17.6	15.8	17.6	Left	0.9724
Zeleneč	girls	9	1.49	45.7	20.6	16.8	1.22	13.8	20	19.1	20	Left	0.9709
Zlín	boys	9	1.38	32.1	16.8	13.1	2.06	6.36	16.1	14.9	16.1	Left	0.9583
Brno	boys	9	1.28	23	14.1	11.2	11.07	1.01	13.5	13.5	12.8	Right	0.9574
Praha	girls	9	1.3	30.5	18	13	1.95	6.68	17.2	17.2	15.6	Right	0.9556
Praha	boys	9	1.33	27.3	15.4	13.8	13.66	1.01	14.3	14.3	13.4	Right	0.9286
Praha	girls	9	1.4	33	16.8	15.2	2.83	5.38	15.5	15.5	15	Right	0.9226
Budějovice	girls	9	1.42	31.1	15.4	13.4	2.91	4.6	14.2	12.4	14.2	Left	0.9221
Budějovice	boys	9	1.29	23	13.8	10.7	7.38	1.45	12.7	11.8	12.7	Left	0.9203
Plzeň	girls	9	1.43	37.6	18.4	14.5	1.53	9.48	16.9	16.9	15.2	Right	0.9185
Zeleneč	girls	9	1.42	30	14.9	12.9	2.79	4.62	13.6	11.8	13.6	Left	0.9128
Brno	boys	9	1.33	26.8	15.2	11.3	2.67	4.23	13.8	13.8	12.7	Right	0.9079
Praha	boys	9	1.45	36.2	17.2	16.3	2.47	6.59	15.6	15.6	14.1	Right	0.907
Zeleneč	girls	9	1.48	38.2	17.5	16.7	2.51	6.65	15.6	15.6	14.9	Right	0.8914
Brno	girls	9	1.38	31.8	16.7	13.2	2.11	6.26	14.8	14.8	10.8	Right	0.8862
Budějovice	boys	9	1.25	23.2	14.9	11.2	7.91	1.42	13.2	12.5	13.2	Left	0.8859
Brno	girls	9	1.32	25.6	14.7	10.7	2.47	4.33	12.9	10.7	12.9	Left	0.8776
Zeleneč	girls	9	1.48	40.6	18.5	16.6	1.85	8.97	16.1	16.1	12.9	Right	0.8703
Praha	boys	9	1.22	32.1	17.4	14.2	2.95	4.82	15	15	12.8	Right	0.8621
Praha	girls	9	1.25	22.9	14.6	10.9	8.98	1.21	12.4	12.4	11	Right	0.8493
Zlín	girls	9	1.4	34.5	17.6	14	1.87	7.49	14.8	14.8	14.8	Right	0.8409
Zlín	girls	9	1.33	34	19.2	13.5	1.7	7.92	16.1	15.6	16.1	Left	0.8385
Zeleneč	girls	9	1.44	30.3	14.6	12.6	2.32	5.42	12.2	12.2	10	Right	0.8356
Zeleneč	boys	9	1.4	43.2	22	16.2	1.27	12.74	18.3	18.3	18.3	Right	0.8318
Zlín	boys	9	1.3	28.3	16.7	12.9	3.93	3.28	13.8	12.3	13.8	Left	0.8263
Brno	boys	9	1.39	38.5	19.9	16.9	2.44	6.93	16.4	16.4	14.6	Right	0.8241
Zlín	girls	9	1.28	28.5	17.4	12.6	3.05	4.13	14.2	13	14.2	Left	0.8161
Praha	boys	9	1.39	34.6	17.9	14.5	2.14	6.78	14.6	14.6	14.1	Right	0.8156
Praha	girls	9	1.26	21.9	13.8	8.9	2.61	3.42	10.9	10.9	10.1	Right	0.7899
Zeleneč	boys	9	1.45	55.4	26.4	18.5	0.89	20.89	20.8	20.8	16.9	Right	0.7879
Brno	girls	9	1.49	61.4	27.7	19.7	0.79	24.93	21.7	21.7	20.1	Right	0.7834
Plzeň	girls	9	1.42	33.7	16.7	13.7	1.91	7.18	13	13	12.6	Right	0.7784
Zlín	girls	9	1.35	35.4	19.4	13.8	1.57	8.81	14	14	13.9	Right	0.7216
Zeleneč	boys	9	1.34	35.9	20	13.9	1.54	9.05	14.3	14.3	14.1	Right	0.715
Zeleneč	boys	9	1.48	45.4	20.7	17.5	1.42	12.3	14.7	14.7	13.6	Right	0.7101
Brno	girls	9	1.3	29.4	17.4	9.8	1.04	9.47	12.3	12.3	11.7	Right	0.7069
Zlín	girls	9	1.48	34.2	15.6	16	4.29	3.73	11	11	11	Right	0.7051
Brno	girls	9	1.37	39.2	20.9	13.6	1.04	13.01	14.3	14.3	13.3	Right	0.6842
Zeleneč	girls	9	1.39	34.6	17.9	13.9	1.78	7.82	12.2	12.2	11.6	Right	0.6816
Zeleneč	girls	9	1.44	43.3	20.9	14.7	0.99	14.81	13.9	13.9	13.7	Right	0.6651
Zeleneč	boys	9	1.35	27.6	15.2	12.1	3.22	3.75	9.9	9.9	9.4	Right	0.6513
Zeleneč	girls	9	1.43	48.9	23.9	16.5	0.93	17.7	14.4	14.4	13.6	Right	0.6025
Plzeň	girls	9	1.34	35.4	19.7	11.8	0.99	11.93	11.6	11	11.6	Left	0.5888
Zlín	boys	9	1.4	45.2	23.1	16.2	1.09	14.83	12.8	12.8	10.6	Right	0.5541
Budějovice	girls	9	1.38	41.2	21.6	13.8	0.94	14.63	11.3	11.1	11.3	Left	0.5231
Brno	boys	10	1.54	39	16.4	18.5	4.39	4.21	25.8	25.8	18.7	Right	1.5732
Praha	girls	10	1.52	32.5	14.1	16.9	8.67	1.95	21	21	18.6	Right	1.4894
Zeleneč	boys	10	1.43	28.4	13.9	14.4	16.36	0.88	20.4	20.4	16	Right	1.4676
Praha	boys	10	1.39	33.6	17.4	16	4.71	3.39	24.9	24.9	21.8	Right	1.431
Plzeň	girls	10	1.5	45	20	19.5	2.26	8.64	28.3	28.3	24.6	Right	1.415
Zeleneč	boys	10	1.44	37.5	18.1	19.5	9.81	1.99	25.3	24.4	25.3	Left	1.3978
Praha	girls	10	1.53	37.6	16.1	18.7	4.83	3.87	22.3	22.3	21	Right	1.3851
Zlín	boys	10	1.4	33.1	16.9	15.7	4.79	3.28	23	23	22.4	Right	1.3609
Zeleneč	girls	10	1.44	31.3	15.1	14.4	4.07	3.54	20.5	20.5	19.1	Right	1.3576
Zeleneč	boys	10	1.46	37.5	17.6	18.6	5.9	3.15	23.5	18.6	23.5	Left	1.3352
Zeleneč	boys	10	1.47	37.2	17.2	16.9	3.13	5.39	22.4	19.4	22.4	Left	1.3023
Praha	boys	10	1.42	33.3	16.5	16.1	3.93	4.1	21.4	21.4	18.4	Right	1.297
Zlín	boys	10	1.44	31.2	15.1	15.2	6.33	2.4	19.4	19.4	18.2	Right	1.2848
Plzeň	boys	10	1.43	35.2	17.3	16.8	4.77	3.52	21.5	21.5	20	Right	1.2428
Zeleneč	boys	10	1.48	44.6	20.4	20	2.59	7.72	25.2	25.2	24.8	Right	1.2353
Zeleneč	girls	10	1.46	32.8	15.4	14.8	3.44	4.3	19	19	16.6	Right	1.2338
Praha	boys	10	1.47	35.2	16.3	16.4	3.61	4.54	20.1	20.1	17.7	Right	1.2331
Zlín	boys	10	1.39	34.4	17.8	15.5	2.94	5.26	21.9	19.6	21.9	Left	1.2303
Praha	boys	10	1.55	38.9	16.2	19	4.17	4.55	19.9	19.9	14.8	Right	1.2284
Plzeň	girls	10	1.49	37.3	16.8	17.4	3.86	4.51	20.4	17.4	20.4	Left	1.2143
Zlín	boys	10	1.4	35.1	17.9	14.9	2.27	6.56	21.6	21.6	21.3	Right	1.2067
Brno	boys	10	1.5	46.5	20.7	19.2	1.82	10.56	24.6	22.3	24.6	Left	1.1884
Budějovice	boys	10	1.44	38.3	18.5	16.5	2.19	7.55	21.8	21.7	21.8	Left	1.1784
Zeleneč	girls	10	1.45	33.4	15.9	15.1	3.35	4.51	18.7	18.7	17.4	Right	1.1761
Praha	girls	10	1.41	31.3	15.7	15	3.71	4.04	18.3	18.3	17.7	Right	1.1656
Zeleneč	boys	10	1.51	39.1	17.1	16.8	2.36	7.12	19.9	19.9	18.2	Right	1.1637
Zeleneč	boys	10	1.53	46.6	19.9	19.9	2.06	9.65	23	23	21.2	Right	1.1558
Zeleneč	girls	10	1.46	34.9	16.4	14.6	2.11	6.91	18.9	18.9	17.7	Right	1.1524
Zlín	boys	10	1.36	27.5	14.9	13.2	6.96	1.9	17	17	14.4	Right	1.1409
Zeleneč	boys	10	1.51	30	13.2	13.8	4.47	3.09	15	13.1	15	Left	1.1364
Plzeň	boys	10	1.53	39.3	16.8	18.2	3.56	5.11	18.9	18.9	15.5	Right	1.125
Plzeň	girls	10	1.42	32.3	16	14.4	3.16	4.55	17.6	17.6	15	Right	1.1
Zeleneč	boys	10	1.38	32	16.8	14.8	3.89	3.81	18.3	18.3	17.9	Right	1.0893
Plzeň	girls	10	1.43	32.3	15.8	14.4	3.01	4.78	17	14.5	17	Left	1.0759
Zeleneč	boys	10	1.44	39.3	18.9	15.8	1.72	9.2	20.3	20.3	16.3	Right	1.0741
Budějovice	girls	10	1.42	46.9	23.3	17.5	1.26	13.93	24.9	24.9	21.5	Right	1.0687
Zlín	boys	10	1.37	33.5	17.8	15	3.07	4.89	19	17.5	19	Left	1.0674
Plzeň	boys	10	1.42	31	15.4	14.7	5.33	2.76	16.3	15.5	16.3	Left	1.0584
Zeleneč	girls	10	1.45	37.8	18	13.7	1.25	11	19	11.7	19	Left	1.0556
Zeleneč	boys	10	1.49	36.1	16.3	16.3	3.2	5.09	17.2	17.2	16	Right	1.0552
Zeleneč	girls	10	1.45	45.4	21.6	18.2	1.55	11.71	22.7	22.7	21.9	Right	1.0509
Praha	boys	10	1.45	37.8	18	15.2	1.8	8.43	18.9	18.9	12.7	Right	1.05
Zeleneč	girls	10	1.59	32.9	13	15.1	4.13	3.65	13.6	13.6	12.6	Right	1.0462
Zeleneč	girls	10	1.55	53.6	22.3	21.7	1.63	13.35	23.3	23.1	23.3	Left	1.0448
Praha	girls	10	1.42	32.2	16.2	14.4	2.34	6.15	16.9	16.9	16.1	Right	1.0432
Zeleneč	boys	10	1.44	36	17.2	16	2.9	5.51	17.9	16.8	17.9	Left	1.0407
Zeleneč	boys	10	1.39	31.3	16.2	14.8	4.82	3.07	16.7	16.7	15.7	Right	1.0309
Praha	boys	10	1.41	35.2	17.8	15.3	2.39	6.41	18.3	18.3	16.1	Right	1.0281
Praha	girls	10	1.58	51.4	20.6	22.3	1.92	11.62	21.1	21.1	18.6	Right	1.0243
Brno	girls	10	1.45	35.5	16.9	15.9	3.01	5.29	17.3	17.2	17.3	Left	1.0237
Zlín	girls	10	1.44	32.7	15.8	14.3	2.77	5.17	16.1	16.1	15.8	Right	1.019
Praha	girls	10	1.4	33.9	17.3	13.9	2.01	6.92	17.6	17.6	15	Right	1.0173
Zeleneč	girls	10	1.47	38.1	17.6	17	2.7	6.29	17.9	17.9	17.7	Right	1.017
Zlín	boys	10	1.48	51.5	23.5	17.8	0.98	18.23	23.9	21.3	23.9	Left	1.017
Zeleneč	girls	10	1.35	29.1	15.9	13.2	3.54	3.72	16.1	16.1	15.3	Right	1.0126
Plzeň	girls	10	1.34	27	15	12	3.42	3.51	15.1	14.7	15.1	Left	1.0067
Praha	boys	10	1.46	37	17.4	15.9	2.35	6.77	17.4	17.4	16.6	Right	1
Zeleneč	girls	10	1.42	38.2	18.9	15.4	1.74	8.86	18.9	18.9	16.3	Right	1
Praha	boys	10	1.45	40.6	19.3	17.4	2.24	7.75	19.2	19.2	18.3	Right	0.9948
Plzeň	girls	10	1.5	44.7	19.9	17.3	1.4	12.34	19.7	19.7	15.1	Right	0.9899
Zlín	girls	10	1.45	38.1	18.1	14.6	1.46	9.98	17.9	17.9	15.8	Right	0.989
Zeleneč	girls	10	1.36	31	16.8	12.9	2.19	5.89	16.5	16.5	15.7	Right	0.9821
Zeleneč	girls	10	1.4	29.6	15.1	13.5	3.71	3.64	14.6	14.6	14.1	Right	0.9669
Zlín	girls	10	1.33	26.7	15.1	11.9	3.51	3.39	14.6	12.5	14.6	Left	0.9669
Zeleneč	boys	10	1.32	29.2	16.7	12.6	2.7	4.67	16.1	16.1	13	Right	0.9641
Zeleneč	boys	10	1.5	39.6	17.6	18.5	3.68	5.03	16.9	15	16.9	Left	0.9602
Praha	girls	10	1.34	30.2	16.8	14.2	3.22	4.41	16.1	16.1	15.6	Right	0.9583
Brno	boys	10	1.35	30.3	16.6	12.9	2.41	5.36	15.9	15.9	15.1	Right	0.9578
Zeleneč	girls	10	1.39	32.5	16.8	13.2	1.91	6.92	15.9	15	15.9	Left	0.9464
Budějovice	boys	10	1.34	36.9	20.5	14.3	1.48	9.67	18.9	18.9	16.6	Right	0.922
Zeleneč	girls	10	1.36	27.7	15	12.7	4.17	3.05	13.8	13.8	12.9	Right	0.92
Zeleneč	girls	10	1.43	42.9	21	15.4	1.14	13.56	19.3	16.7	19.3	Left	0.919
Praha	girls	10	1.39	35.6	18.4	14.8	2.03	7.3	16.9	16.9	16.6	Right	0.9185
Zeleneč	girls	10	1.33	27.7	15.7	12.3	3.34	3.68	14.3	13.9	14.3	Left	0.9108
Zeleneč	girls	10	1.52	45.4	19.7	17	1.27	13.44	17.9	17.9	15.6	Right	0.9086
Zeleneč	girls	10	1.53	50.5	21.6	18.8	1.23	15.25	19.2	19.2	17.1	Right	0.8889
Zeleneč	girls	10	1.43	37.9	18.5	17	2.89	5.87	16.4	16.4	15.4	Right	0.8865
Zeleneč	girls	10	1.42	32.1	15.9	13	1.98	6.58	13.9	13.9	10.7	Right	0.8742
Praha	boys	10	1.47	37.5	17.3	16.5	2.75	6	15.1	12.7	15.1	Left	0.8728
Plzeň	boys	10	1.54	37.8	16	17.1	3.23	5.29	13.9	13.9	13.2	Right	0.8688
Praha	boys	10	1.37	31.4	16.7	15.6	6.45	2.42	14.5	14.5	14.5	Right	0.8683
Zeleneč	girls	10	1.39	36.3	18.8	13.2	1.27	10.42	16.3	12.2	16.3	Left	0.867
Praha	girls	10	1.34	33.9	18.9	14.1	1.73	8.14	15.9	15.9	15.1	Right	0.8413
Praha	girls	10	1.32	29.7	17	14.2	3.65	3.89	14.3	14.3	14.1	Right	0.8412
Zeleneč	girls	10	1.35	30.8	16.9	13.8	3.13	4.4	14.1	8.5	14.1	Left	0.8343
Zlín	boys	10	1.32	28.2	16.2	12.5	3.36	3.72	13.5	13.5	12.5	Right	0.8333
Praha	girls	10	1.31	26.5	15.4	12.6	3.52	3.58	12.8	12.8	10.4	Right	0.8312
Praha	girls	10	1.48	51.3	23.4	19.1	1.14	16.83	19.1	19.1	16.1	Right	0.8162
Plzeň	girls	10	1.42	31.7	15.7	13.9	3.09	4.5	12.8	12.8	10	Right	0.8153
Praha	boys	10	1.43	47.4	23.2	19.8	1.69	11.71	18.9	18.9	18.9	Right	0.8147
Zeleneč	girls	10	1.5	56.5	25.1	18.7	0.87	21.47	20.4	18.6	20.4	Left	0.8127
Zeleneč	girls	10	1.5	41	18.2	15.3	1.33	11.52	14.4	14.4	13.5	Right	0.7912
Brno	girls	10	1.4	38.5	19.6	14.3	1.31	10.93	15.5	15.5	15.4	Right	0.7908
Zeleneč	girls	10	1.32	24	13.8	10	2.87	3.48	10.8	9.1	10.8	Left	0.7826
Budějovice	boys	10	1.44	44.5	21.6	18.7	1.86	10.06	16.8	16.8	16.5	Right	0.7778
Plzeň	girls	10	1.52	40.9	17.7	17.3	2.25	7.69	13.6	13.2	13.6	Left	0.7684
Zeleneč	girls	10	1.4	34.3	17.5	14.2	2.08	6.83	13.2	13.2	11.5	Right	0.7543
Plzeň	boys	10	1.39	45.8	23.7	17.2	1.25	13.79	17.7	17.7	15.6	Right	0.7468
Praha	girls	10	1.18	22.6	16.2	10.4	3.07	3.39	11.8	11.8	11	Right	0.7284
Zeleneč	boys	10	1.35	37.7	20.7	14.8	1.55	9.54	14.9	14.9	13	Right	0.7198
Plzeň	boys	10	1.39	41.5	21.5	14.6	1.07	13.61	15.1	14.5	15.1	Left	0.7023
Zeleneč	girls	10	1.33	38.2	21.6	18.5	3.87	4.78	14.2	14.2	12.4	Right	0.6574
Zeleneč	girls	10	1.45	31.7	15.1	14.2	3.39	4.18	8.9	8.5	8.9	Left	0.5894
Praha	boys	11	1.48	36.3	16.6	17.6	3.85	4.57	25.9	25.9	23.1	Right	1.5602
Praha	boys	11	1.54	41.3	17.4	20.5	5.52	3.72	27	27	21.5	Right	1.5517
Zeleneč	girls	11	1.5	36.2	16.1	16.1	2.91	5.54	24.8	24.8	21.3	Right	1.5404
Zeleneč	girls	11	1.47	34.3	15.9	16.1	4.39	3.67	24.2	24.2	17.7	Right	1.522
Zeleneč	girls	11	1.42	28	13.9	13.3	6.01	2.21	21.1	21.1	19.3	Right	1.518
Brno	girls	11	1.58	35.6	14.3	17.3	5.46	3.17	21.7	21.7	19.9	Right	1.5175
Zeleneč	girls	11	1.5	42.7	19	18	2	9.01	27	27	25.8	Right	1.4211
Praha	girls	11	1.53	39.1	16.7	18.2	2.87	6.33	23.5	23.5	21.5	Right	1.4072
Zeleneč	boys	11	1.48	36.7	16.8	18.9	10.3	1.84	23.3	21.6	23.3	Left	1.3869
Zlín	girls	11	1.44	38.6	18.6	17.4	2.84	6.14	25.5	23.7	25.5	Left	1.371
Brno	girls	11	1.53	43.3	18.5	18.9	2.32	8.14	24.9	23.4	24.9	Left	1.3459
Praha	girls	11	1.57	41.4	16.8	19.6	3.24	6.04	22.4	22.4	17.5	Right	1.3333
Zeleneč	girls	11	1.5	41.4	18.4	18.4	2.55	7.2	24.4	21.5	24.4	Left	1.3261
Praha	girls	11	1.48	34.2	15.6	15.3	3.27	4.69	20.6	19.6	20.6	Left	1.3205
Budějovice	girls	11	1.5	38.7	17.2	17.5	3.03	5.77	22.7	22.7	19.3	Right	1.3198
Zlín	girls	11	1.52	40.4	17.5	19.6	4.85	4.04	23	23	21.7	Right	1.3143
Zeleneč	boys	11	1.65	49.6	18.2	24.3	4.54	5.36	23.7	23.7	23.3	Right	1.3022
Budějovice	girls	11	1.59	50.5	20.2	20.2	1.6	12.63	26.3	26.3	24.9	Right	1.302
Zlín	girls	11	1.49	34.8	15.7	16.2	3.67	4.42	19.9	19	19.9	Left	1.2675
Praha	girls	11	1.13	30.4	14.8	14.6	3.75	3.89	18.7	18.7	16.6	Right	1.2635
Zeleneč	girls	11	1.55	35.9	14.9	15.8	2.86	5.53	18.8	18.8	18.7	Right	1.2617
Zeleneč	girls	11	1.59	50.3	19.9	21	1.86	11.32	24.9	20.8	24.9	Left	1.2513
Budějovice	girls	11	1.6	47.9	18.8	21.7	2.83	7.66	23.1	23.1	19.7	Right	1.2287
Brno	boys	11	1.43	33.2	16.2	15.6	4.2	3.72	19.9	19.9	19.7	Right	1.2284
Zeleneč	boys	11	1.52	37.6	16.3	17.8	4.3	4.14	19.9	19.4	19.9	Left	1.2209
Zeleneč	girls	11	1.6	48.5	18.9	19.6	1.68	11.69	23	23	21.1	Right	1.2169
Zeleneč	boys	11	1.58	47.9	19.3	20.4	2.02	10.11	23.4	23	23.4	Left	1.2124
Zlín	boys	11	1.45	35.8	17	16.4	3.34	4.9	20.6	20.6	19.2	Right	1.2118
Zeleneč	girls	11	1.49	34.8	15.7	15.7	3.25	4.84	19	16.3	19	Left	1.2102
Zeleneč	girls	11	1.59	46	18.2	20.5	2.62	7.82	21.7	20.1	21.7	Left	1.1923
Brno	boys	11	1.58	46.3	18.6	20.8	2.69	7.73	21.7	18.1	21.7	Left	1.1667
Praha	boys	11	1.48	36	16.5	15.7	2.57	6.12	19.1	19.1	15.6	Right	1.1576
Praha	boys	11	1.48	37.6	17.2	19	7.43	2.56	19.9	19.9	17.9	Right	1.157
Praha	girls	11	1.58	52.5	21.3	21.6	1.57	13.76	24.5	24.5	21.3	Right	1.1502
Zeleneč	girls	11	1.59	48.2	19.1	20.9	2.32	9.01	21.8	21.8	20	Right	1.1414
Praha	girls	11	1.44	35.6	17.2	15.4	2.54	6.05	19.6	19.6	18.7	Right	1.1395
Zeleneč	girls	11	1.46	30.5	14.3	13.2	2.85	4.64	16.1	16.1	12.9	Right	1.1259
Praha	boys	11	1.37	30	16	14.8	5.14	2.88	17.9	17.9	16.8	Right	1.1188
Praha	girls	11	1.56	43.8	18	19.1	2.36	8.1	20.1	20.1	18.6	Right	1.1167
Zeleneč	girls	11	1.56	43.6	17.9	20.2	3.17	6.37	19.9	19.9	18.3	Right	1.1117
Zeleneč	boys	11	1.49	44.4	20	20.9	3.41	6.13	22.2	22.2	20.3	Right	1.11
Zeleneč	girls	11	1.55	39	16.2	17.8	3.38	5.27	17.9	17.9	17.2	Right	1.1049
Zeleneč	girls	11	1.46	37.1	17.4	17.4	3.84	4.53	19.1	19.1	17.6	Right	1.0977
Zeleneč	boys	11	1.53	44.4	19	20.1	2.68	7.5	20.8	20.8	20.8	Right	1.0947
Plzeň	girls	11	1.43	28.8	14.1	13.8	6.56	2.1	15.4	13.6	15.4	Left	1.0922
Zeleneč	girls	11	1.64	77.7	28.9	28.3	1.07	26.42	31.5	31.5	29.6	Right	1.09
Zlín	boys	11	1.43	40.9	20	17.8	2.31	7.69	21.7	21.7	19.7	Right	1.085
Zeleneč	girls	11	1.56	46.2	19	21.4	3.17	6.75	20.5	19.4	20.5	Left	1.0789
Praha	girls	11	1.53	42	18	18.9	2.38	7.94	19.3	18.6	19.3	Left	1.0722
Zlín	girls	11	1.45	36.5	16	16	2.74	5.84	17	17	15.3	Right	1.0625
Praha	girls	11	1.49	37.7	17	17.2	2.56	6.71	18	18	17	Right	1.0588
Plzeň	boys	11	1.54	40.9	17.3	19.6	4.48	4.38	18.2	17	18.2	Left	1.052
Zlín	girls	11	1.43	37.8	18.5	16.6	2.6	6.39	19.3	19.3	19.3	Right	1.0432
Budějovice	girls	11	1.47	41.7	19.3	17	1.75	9.72	20.1	20.1	20	Right	1.0415
Zeleneč	girls	11	1.46	30.9	14.5	14.3	4.17	3.43	15.1	15	15.1	Left	1.0414
Zlín	girls	11	1.44	39	18.8	16	1.82	8.81	19.5	19.5	17.6	Right	1.0372
Zeleneč	girls	11	1.5	44	19.6	18.8	2.1	8.93	20.1	19.3	20.1	Left	1.0255
Zeleneč	boys	11	1.52	36.8	15.9	18.2	6.51	2.8	16.1	15.8	16.1	Left	1.0126
Zeleneč	girls	11	1.49	47.5	21.4	18.8	1.55	12.11	21	21	19.4	Right	0.9813
Plzeň	girls	11	1.47	35.6	16.5	16.6	3.95	4.2	16	16	14.1	Right	0.9697
Zeleneč	boys	11	1.47	37.6	17.4	16.7	2.79	5.98	16.7	15.6	16.7	Left	0.9598
Zeleneč	boys	11	1.39	34.7	17.9	15	2.46	6.11	17	17	14.9	Right	0.9497
Plzeň	girls	11	1.45	33.2	15.8	13.5	1.94	6.97	15	15	13.9	Right	0.9494
Zeleneč	boys	11	1.52	42.1	18.2	16.6	1.6	10.36	16.9	16.9	15.7	Right	0.9286
Zeleneč	boys	11	1.39	33.5	17.4	15.8	4.07	3.89	16	16	15.6	Right	0.9195
Zeleneč	girls	11	1.41	32	16.1	13.4	2.33	5.76	14.6	12.7	14.6	Left	0.9068
Zeleneč	girls	11	1.58	52	20.8	20.6	1.52	13.52	18.3	18.3	17.5	Right	0.8798
Zeleneč	girls	11	1.54	31.7	13.3	13.6	2.68	5.07	11.7	10	11.7	Left	0.8797
Plzeň	girls	11	1.53	39.6	16.9	17.4	2.58	6.73	14.7	14.7	13.7	Right	0.8698
Zeleneč	boys	11	1.47	38.5	17.9	17.6	3.27	5.39	15	15	12.5	Right	0.838
Plzeň	girls	11	1.51	47.7	20.9	19.6	1.73	11.35	17.3	16.6	17.3	Left	0.8278
Zeleneč	girls	11	1.53	44.2	18.9	14.7	0.94	15.69	15.3	15.3	14.2	Right	0.8095
Praha	girls	11	1.56	49.6	20.4	20.1	1.69	11.9	16.2	16.2	14.9	Right	0.7941
Zeleneč	boys	11	1.49	36.7	16.5	15.8	2.38	6.64	12.8	10.3	12.8	Left	0.7758
Plzeň	girls	11	1.48	47.3	21.6	19.1	1.6	11.92	16.1	16.1	15.9	Right	0.7454
Budějovice	girls	12	1.57	42.7	17.3	19.3	2.94	6.58	29.2	29.2	25.9	Right	1.6879
Zeleneč	girls	12	1.67	55.5	19.9	25.9	3.2	8.1	32.8	32.8	32.8	Right	1.6482
Praha	girls	12	1.48	39.4	18	17.3	3.05	5.67	27.6	27.6	24.4	Right	1.5333
Zeleneč	girls	12	1.65	45.5	16.8	20.5	2.91	7.05	25.6	25.6	24.6	Right	1.5238
Zeleneč	boys	12	1.79	69.9	21.8	30.3	2.03	14.96	33.1	33.1	26.4	Right	1.5183
Budějovice	boys	12	1.66	45.1	16.4	22.6	6.59	3.43	23.7	23.7	22.4	Right	1.4451
Zeleneč	girls	12	1.66	63	22.9	26.2	1.75	14.99	32.7	32.7	29.7	Right	1.4279
Praha	boys	12	1.57	50.3	20.4	23.3	2.81	8.3	28.9	26.3	28.9	Left	1.4167
Zeleneč	girls	12	1.5	41.9	18.6	18.5	2.49	7.42	26.2	26.2	21.5	Right	1.4086
Zeleneč	girls	12	1.58	45.1	18	21.2	3.73	5.68	25.2	25.1	25.2	Left	1.4
Zeleneč	girls	12	1.58	48.2	19.3	22.3	3.15	7.09	26.8	26.3	26.8	Left	1.3886
Praha	girls	12	1.52	40	17.3	18.3	3.18	5.76	23.9	23.9	23.4	Right	1.3815
Zeleneč	girls	12	1.58	48.5	19.4	20.3	1.92	10.57	26.8	26.8	23.4	Right	1.3814
Praha	boys	12	1.61	46.8	17.4	22.9	4.01	5.71	23.8	21.9	23.8	Left	1.3678
Zlín	boys	12	1.62	50.5	19.3	22.3	2.41	9.24	25.9	25.9	25.8	Right	1.342
Praha	boys	12	1.62	51.6	19.7	23.2	2.31	10.06	25.8	25.8	25.2	Right	1.3096
Budějovice	girls	12	1.55	40	16.6	17.5	2.49	7.04	21.7	21.7	21.7	Right	1.3072
Praha	girls	12	1.65	61.6	22.6	24.7	1.51	16.39	29.2	29.2	22	Right	1.292
Zeleneč	boys	12	1.52	40.8	17.6	17.6	2.28	7.71	22.2	21.2	22.2	Left	1.2614
Zeleneč	boys	12	1.48	43.2	19.7	20.8	4.34	4.8	24.5	24.5	22.7	Right	1.2437
Zeleneč	girls	12	1.53	42.5	18.2	19.5	3.08	6.33	22.5	19.3	22.5	Left	1.2363
Zeleneč	boys	12	1.52	35.2	15.2	15.5	2.96	5.24	18.7	18.7	15.8	Right	1.2303
Budějovice	boys	12	1.47	46.3	21.4	19.4	1.9	10.19	26.2	26.2	24.6	Right	1.2243
Zeleneč	girls	12	1.66	55.3	20.1	22.6	1.7	13.27	24.6	22.4	24.6	Left	1.2239
Zeleneč	girls	12	1.6	48.2	18.8	20.5	1.96	10.46	23	23	18.9	Right	1.2234
Zeleneč	girls	12	1.52	53.5	23.1	20.8	1.39	14.93	28.2	27.4	28.2	Left	1.2208
Zeleneč	girls	12	1.63	51.8	19.5	22.9	2.36	9.69	23.8	23.8	19	Right	1.2205
Praha	girls	12	1.48	35.4	16.2	15.7	2.75	5.7	19.5	19.5	15.7	Right	1.2037
Zeleneč	girls	12	1.52	45.1	19.5	17.6	1.48	11.91	23.2	23.2	16.1	Right	1.1897
Zeleneč	boys	12	1.57	41.3	16.8	19.3	3.65	5.29	19.9	19.9	19.2	Right	1.1845
Zeleneč	boys	12	1.64	60.2	22.4	24	1.5	16.01	26.4	20.5	26.4	Left	1.1786
Budějovice	boys	12	1.52	39.7	17.2	18.3	3.41	5.36	20.1	20.1	18.5	Right	1.1686
Brno	girls	12	1.6	53.9	21	20.3	1.29	15.68	24.4	24.4	23.5	Right	1.1619
Zeleneč	girls	12	1.62	46.9	17.9	19.2	1.8	10.65	20.6	20.4	20.6	Left	1.1508
Zlín	girls	12	1.44	34.4	16.6	14.7	2.36	6.23	19.1	19.1	17.7	Right	1.1506
Zeleneč	boys	12	1.62	66.7	25.4	22.9	0.93	24.61	29	29	23.7	Right	1.1417
Budějovice	girls	12	1.48	34.5	15.8	15.9	3.72	4.28	17.9	17.9	13.8	Right	1.1329
Plzeň	girls	12	1.61	55.3	21.3	22.2	1.53	14.49	24.1	24.1	22.1	Right	1.1315
Zeleneč	girls	12	1.73	71.7	24	28.9	1.5	19.29	27.1	27.1	26.8	Right	1.1292
Praha	boys	12	1.45	34.9	16.6	17	5.94	2.86	18.4	18.4	17.1	Right	1.1084
Zeleneč	boys	12	1.53	43.2	18.5	18.1	2.02	8.94	20.4	20.4	18.6	Right	1.1027
Praha	girls	12	1.41	34	17.1	15.7	2.96	5.3	18.7	18	18.7	Left	1.0936
Zeleneč	boys	12	1.45	39.7	18.9	17.2	2.3	7.46	20.5	20.5	20.3	Right	1.0847
Zeleneč	girls	12	1.52	41.2	17.8	16.5	1.67	9.89	19.3	19.3	19	Right	1.0843
Zeleneč	girls	12	1.62	66.1	25.2	22.6	0.94	23.99	26.6	26.6	24	Right	1.0556
Zeleneč	girls	12	1.56	43.2	17.8	17.2	1.63	10.58	18.6	18.6	18.1	Right	1.0449
Zeleneč	boys	12	1.51	53.2	23.3	20.1	1.25	16.12	24.2	22.3	24.2	Left	1.0386
Praha	girls	12	1.52	39.1	16.9	16.9	2.41	7	17.3	17.3	15.8	Right	1.0237
Praha	girls	12	1.63	81.3	30.6	28.3	0.93	30.57	31.3	31.3	27.5	Right	1.0229
Brno	boys	12	1.52	47.9	20.7	17.8	1.25	14.27	21	17.3	21	Left	1.0145
Budějovice	boys	12	1.54	40.2	16.9	17.9	2.78	6.43	17	16.2	17	Left	1.0059
Praha	boys	12	1.51	47.9	21	20.3	1.8	11.3	20.8	20.8	20.3	Right	0.9905
Zeleneč	boys	12	1.54	38.3	16.1	16.9	2.71	6.24	15.6	15.6	14.4	Right	0.9689
Zeleneč	girls	12	1.44	37.4	18	15.7	2.08	7.55	16.4	14.6	16.4	Left	0.9111
Zeleneč	boys	12	1.54	54.2	22.9	18.2	0.92	19.78	20.8	20.8	14.3	Right	0.9083
Zeleneč	girls	12	1.42	36.2	18	14.5	1.7	8.51	15.7	14.6	15.7	Left	0.8722
Zeleneč	girls	12	1.49	34.8	15.7	15.3	2.73	5.6	13.5	13.5	12.4	Right	0.8599
Brno	girls	12	1.47	48.3	22.4	17.3	1.1	15.75	18.6	18.6	16.5	Right	0.8304
Zeleneč	girls	12	1.65	48.3	17.8	20.7	2.11	9.8	12.1	12.1	8.5	Right	0.6798
Praha	boys	13	1.66	58.3	21.2	29.7	5.66	5.25	42.6	42.6	42.6	Right	2.0094
Praha	boys	13	1.8	64.2	19.8	31.9	4.52	7.06	39.6	39.6	35.1	Right	2
Zeleneč	boys	13	1.73	55.7	18.6	29.5	8.98	3.29	35.8	35.6	35.8	Left	1.9247
Praha	boys	13	1.62	52.9	20.1	26.1	4.44	5.87	38.4	37.9	38.4	Left	1.9104
Zeleneč	boys	13	1.69	71.6	25.1	33.1	2.66	12.46	46.5	46.5	44.2	Right	1.8526
Zeleneč	boys	13	1.84	83.1	24.6	36.7	2.05	17.87	42.2	42.2	40.7	Right	1.7154
Zeleneč	boys	13	1.75	75.5	24.7	34.1	2.36	14.42	41.4	41.4	36.2	Right	1.6761
Budějovice	boys	13	1.66	47.5	17.2	23.2	4.7	4.94	28.1	28.1	25.1	Right	1.6337
Brno	girls	13	1.62	48.2	18.4	22.6	3.17	7.13	29.9	29.9	29.4	Right	1.625
Zlín	boys	13	1.54	46	19.4	21.3	3.22	6.62	31.3	31.3	25.1	Right	1.6134
Zeleneč	girls	13	1.62	47.2	18	21.7	3.11	6.99	27.7	27.7	23	Right	1.5389
Praha	girls	13	1.6	42.5	16.8	19.6	2.75	7.14	25.5	25.5	23.5	Right	1.5179
Zlín	girls	13	1.56	41.8	17.2	19.3	3.32	5.81	25.6	25.6	23	Right	1.4884
Praha	boys	13	1.62	53.2	20.3	25.4	3.32	7.66	30	30	25.5	Right	1.4778
Zlín	boys	13	1.54	42.7	18	19.9	3.61	5.51	26.2	26.2	18	Right	1.4556
Zeleneč	boys	13	1.52	37.5	16.2	18.4	5.45	3.38	23.2	23.2	20.6	Right	1.4321
Praha	boys	13	1.51	40.5	17.8	18.6	3.04	6.12	25.4	25.4	21.8	Right	1.427
Zeleneč	girls	13	1.69	60.9	21.3	25	1.64	15.29	30.3	29.9	30.3	Left	1.4225
Praha	boys	13	1.58	43.3	17.8	20.6	3.93	5.24	24.5	24.5	23.5	Right	1.3764
Plzeň	girls	13	1.69	57.1	20	26.4	2.79	9.48	27.5	27	27.5	Left	1.375
Brno	girls	13	1.5	45.7	20.3	19.1	1.92	9.96	27.9	27.9	22.3	Right	1.3744
Praha	girls	13	1.56	45.2	18.6	20.6	2.6	7.91	25.5	25.5	22.7	Right	1.371
Zeleneč	girls	13	1.6	50.3	19.7	22.8	2.62	8.7	25.1	23.4	25.1	Left	1.2741
Zeleneč	girls	13	1.62	54.6	20.8	21.9	1.56	14.03	25.8	25.1	25.8	Left	1.2404
Zeleneč	girls	13	1.75	59.4	19.4	23.1	1.45	15.98	22.5	22.5	18.9	Right	1.1598
Praha	girls	13	1.59	46.5	18.4	20.4	2.07	9.86	21.3	21.3	20.7	Right	1.1576
Zeleneč	girls	13	1.49	40.3	18.2	17.4	2.32	7.5	20.1	20.1	19.7	Right	1.1044
Budějovice	boys	13	1.42	32.6	16.2	13.9	2.44	5.71	17.7	17.7	16.2	Right	1.0926
Zlín	girls	13	1.58	52.4	21	20.2	1.38	14.62	22.3	22.3	21.5	Right	1.0619
Zeleneč	girls	13	1.57	46.7	18.9	19.6	1.93	10.13	19.4	17.6	19.4	Left	1.0265
Zeleneč	girls	13	1.53	51.9	22.2	20.7	1.48	14.01	21.3	19.5	21.3	Left	0.9595
Praha	boys	14	1.88	67	19.2	34.6	6.3	5.49	51.3	51.3	44.9	Right	2.6719
Zeleneč	boys	14	1.75	57.1	18.6	30.3	10.83	2.8	43.7	38.5	43.7	Left	2.3495
Zlín	boys	14	1.74	66.1	21.8	34.6	6.98	4.96	46.4	46.4	45.7	Right	2.1284
Zlín	boys	14	1.59	50.7	20.1	24.7	3.96	6.24	38.6	38.6	33.3	Right	1.9204
Zeleneč	boys	14	1.72	85.2	28.9	34.5	1.44	24.03	54.8	54.8	47	Right	1.8962
Praha	boys	14	1.55	43.4	18.1	22.2	7.87	2.82	33.9	33.9	27.2	Right	1.8729
Budějovice	boys	14	1.71	59.5	20.4	30	5.09	5.89	36.3	36.3	35.2	Right	1.7794
Plzeň	girls	14	1.64	56.2	20.9	23.6	1.75	13.49	35.7	31.4	35.7	Left	1.7081
Plzeň	girls	14	1.76	58.9	19	26.6	2.55	10.43	31.7	31.7	31.3	Right	1.6684
Plzeň	girls	14	1.7	68	23.5	28.5	1.73	16.46	37.1	35.7	37.1	Left	1.5787
Zeleneč	boys	14	1.71	62.1	21.2	29.6	3.31	8.94	33.2	33.2	28.9	Right	1.566
Zlín	girls	14	1.69	50	17.5	23.6	3.45	6.85	27.2	27.2	26.6	Right	1.5543
Zeleneč	boys	14	1.71	48.2	16.5	24.2	5.58	4.34	25.5	25.5	25.5	Right	1.5455
Zeleneč	boys	14	1.78	63.5	20	29.4	2.82	10.41	30.7	30.7	30.4	Right	1.535
Praha	girls	14	1.66	53.1	19.3	18.5	1.06	17.47	29.4	29.4	24.6	Right	1.5233
Budějovice	girls	14	1.63	47.5	17.9	21.7	2.87	7.55	27	27	25.6	Right	1.5084
Zlín	girls	14	1.68	55.1	19.5	26.5	3.85	6.89	29.4	29.4	21	Right	1.5077
Budějovice	girls	14	1.68	63.6	22.6	27.1	1.9	14.25	31.9	31.9	29.9	Right	1.4115
Budějovice	boys	14	1.63	49.5	18.6	20.3	1.79	11.34	25.5	25.5	24.6	Right	1.371
Budějovice	girls	14	1.68	61.8	21.9	27.3	2.14	12.73	29.3	29.3	29.2	Right	1.3379
Zeleneč	boys	14	1.58	48.4	19.4	21.1	2.28	9.24	25.4	23.3	25.4	Left	1.3093
Plzeň	girls	14	1.62	59.4	22.6	22.7	1.3	17.46	29.5	29.5	24.9	Right	1.3053
Budějovice	girls	14	1.69	50	17.5	23.6	3.45	6.85	22.5	22.5	21.8	Right	1.2857
Zlín	girls	14	1.65	76.8	28.2	29.7	1.22	24.35	35.5	35.5	32.9	Right	1.2589
Praha	girls	14	1.56	52.5	21.6	21.8	1.72	12.71	26.3	25.8	26.3	Left	1.2176
Zeleneč	girls	14	1.63	58.7	22.1	22.9	1.42	16.14	25.2	25.2	22.3	Right	1.1403
Zeleneč	boys	14	1.69	57	19.9	26.2	3.04	8.61	21.5	18.9	21.5	Left	1.0804
Zeleneč	boys	14	1.63	62.8	23.6	25.1	1.5	16.7	23.6	19.9	23.6	Left	1
Plzeň	girls	14	1.7	49.4	17.1	23.4	3.59	6.52	16	15.9	16	Left	0.9357
Zeleneč	boys	14	1.68	60.6	24.4	25.4	1.86	13.64	22.4	22.4	21.5	Right	0.918
